# Supplementary material for: Behavioral and Physiological Plasticity Provides Insights into Molecular Based Adaptation Mechanism to Strain Shift in Spodoptera frugiperda
Source: Int J Mol Sci. 2021 Sep 24;22(19):10284. doi: 10.3390/ijms221910284 (PMC8508907; doi:10.3390/ijms221910284)
Supplement: Supplementary file 1 [file ijms-22-10284-s001.zip]

Archive with 1 entries (1 files):
- ijms-1366096-supplementary.pdf
